# Supplementary material for: Quercetin Reduces Antinociceptive but Not the Anti-Inflammatory Effects of Indomethacin, Ketorolac, and Celecoxib in Rats with Gout-like Pain
Source: Molecules. 2025 Jul 30;30(15):3196. doi: 10.3390/molecules30153196 (PMC12348991; doi:10.3390/molecules30153196)
Supplement: Supplementary file 1 [file molecules-30-03196-s001.zip]

Archive with 1 entries (1 files):
- molecules-3678016-supplementary.pdf
